# Supplementary material for: Glycyrrhizin Derivatives Suppress Cancer Chemoresistance by Inhibiting Progesterone Receptor Membrane Component 1
Source: Cancers (Basel). 2021 Jun 29;13(13):3265. doi: 10.3390/cancers13133265 (PMC8269059; doi:10.3390/cancers13133265)
Supplement: Supplementary file 1 [file cancers-13-03265-s001.zip]

Archive with 1 entries (1 files):
- cancers-1158611-supplementary.pdf
